# Supplementary material for: Profiling Analysis of Tryptophan Metabolites in the Urine of Patients with Parkinson’s Disease Using LC–MS/MS
Source: Pharmaceuticals (Basel). 2023 Oct 20;16(10):1495. doi: 10.3390/ph16101495 (PMC10610059; doi:10.3390/ph16101495)
Supplement: Supplementary file 1 [file pharmaceuticals-16-01495-s001.zip]

Archive with 1 entries (1 files):
- pharmaceuticals-2650700-supplementary.pdf
